# Supplementary material for: BRD4 and PIN1 gene polymorphisms are associated with high pulse pressure risk in a southeastern Chinese population
Source: BMC Cardiovasc Disord. 2020 Nov 4;20:475. doi: 10.1186/s12872-020-01757-x (PMC7640679; doi:10.1186/s12872-020-01757-x)
Supplement: Supplementary file 1 — Additional file 1: SNPs in this research. [file 12872_2020_1757_MOESM1_ESM.xlsx]

## Sheet: 工作表1
No.	S6:rs4808278	S7:rs2233678	S8:rs2233679	S9:rs2287838	S10:rs2233682
	[A/T]	[C/G]	[C/T]	[C/T]	[A/G]
1	1	1	1	1	1
2	1	1	1	2	1
3	1	1	3	3	1
4	2	1	1	1	0
5	1	1	1	1	1
6	1	1	3	2	1
7	2	1	1	1	1
8	1	1	1	1	1
9	2	1	1	1	1
10	1	1	2	1	1
11	2	1	3	3	1
12	1	1	2	2	1
13	1	1	1	1	1
14	2	1	1	1	1
15	2	1	2	2	1
16	1	1	2	2	1
17	2	1	1	2	1
18	1	1	2	2	1
19	1	1	2	2	1
20	2	1	1	1	1
21	2	1	2	2	1
22	2	1	1	1	1
23	1	1	1	1	1
24	1	1	2	2	1
25	1	1	1	1	0
26	2	1	2	2	1
27	3	1	1	1	1
28	2	1	1	1	1
29	2	1	3	1	1
30	1	1	2	3	0
31	1	1	1	1	1
32	2	1	1	1	1
33	2	1	1	1	1
34	1	1	1	1	1
35	2	1	3	3	1
36	2	1	3	3	1
37	3	1	1	1	1
38	1	1	3	1	1
39	2	1	1	1	1
40	1	1	1	1	1
41	1	1	3	2	1
42	2	1	3	1	1
43	1	1	2	1	1
44	1	1	2	2	1
45	2	1	1	1	1
46	2	1	1	1	1
47	1	1	1	1	1
48	3	1	2	2	1
49	2	1	1	1	1
50	1	1	2	2	1
51	2	1	2	1	1
52	1	1	1	1	1
53	2	1	1	1	1
54	3	1	2	3	0
55	1	1	2	2	1
56	1	1	1	1	1
57	2	1	2	2	1
58	2	1	2	1	1
59	2	1	1	1	0
60	2	1	1	1	1
61	1	1	3	3	1
62	1	1	2	2	1
63	3	1	3	2	1
64	2	0	1	1	1
65	1	1	1	1	1
66	1	1	3	2	1
67	1	1	1	1	1
68	1	1	1	1	1
69	1	1	2	3	0
70	2	1	1	1	1
71	1	1	2	2	1
72	1	1	2	1	1
73	1	1	3	3	1
74	1	1	3	2	1
75	1	1	3	3	1
76	1	1	3	3	1
77	2	1	1	1	1
78	1	1	2	2	1
79	1	1	1	1	1
80	2	1	2	2	1
81	1	1	3	3	1
82	3	0	1	1	1
83	3	1	2	2	1
84	3	1	1	1	1
85	1	1	2	2	1
86	1	1	1	1	1
87	1	1	1	2	1
88	2	1	1	1	1
89	1	1	1	1	1
90	1	1	1	1	1
91	1	1	3	1	1
92	1	1	3	2	1
93	2	1	1	1	1
94	2	1	2	2	1
95	1	1	2	1	1
96	2	1	1	1	1
97	3	1	1	1	1
98	1	1	2	1	1
99	1	1	3	2	1
100	2	1	1	1	1
101	1	1	2	2	1
102	1	1	1	1	1
103	1	1	1	1	1
104	2	1	1	1	1
105	1	1	3	2	1
106	1	1	2	2	1
107	1	1	1	1	1
108	1	1	1	1	1
109	2	1	2	2	1
110	1	1	1	1	1
111	1	1	2	2	1
112	1	1	2	1	1
113	2	1	2	1	1
114	1	1	2	2	1
115	1	1	1	1	1
116	2	1	2	2	1
117	1	1	1	1	1
118	3	1	2	2	1
119	1	1	1	1	1
120	1	1	3	3	1
121	1	1	1	1	1
122	1	1	1	2	1
123	1	1	1	1	1
124	2	1	1	2	1
125	1	1	3	2	1
126	2	0	1	1	1
127	1	1	1	2	1
128	1	1	2	2	1
129	1	1	3	3	1
130	1	1	2	2	1
131	2	1	3	3	1
132	1	1	2	2	1
133	1	1	1	2	1
134	1	1	1	1	1
135	2	1	3	2	1
136	2	1	1	1	1
137	1	1	2	1	1
138	1	1	1	1	1
139	3	1	2	2	1
140	2	1	3	3	1
141	3	1	2	2	1
142	2	0	1	1	0
143	1	1	2	2	1
144	1	1	1	1	1
145	2	1	3	2	1
146	3	1	2	1	1
147	1	1	1	1	1
148	1	1	1	1	1
149	2	1	1	1	1
150	1	1	1	1	1
151	1	1	3	2	1
152	2	1	2	2	1
153	1	1	2	2	1
154	2	1	1	1	1
155	2	1	2	2	1
156	1	1	2	1	1
157	1	1	1	1	1
158	1	1	3	3	1
159	1	1	2	2	1
160	1	1	2	1	1
161	2	1	2	1	1
162	1	1	2	2	1
163	1	1	3	3	1
164	1	1	2	3	1
165	1	0	3	2	1
166	1	1	1	1	1
167	1	1	2	1	1
168	1	1	3	2	1
169	1	1	1	1	1
170	2	1	2	1	1
171	1	1	2	1	1
172	1	1	3	1	1
173	1	1	3	3	1
174	1	1	3	1	1
175	1	1	1	1	1
176	1	1	2	2	1
177	2	1	3	2	1
178	1	1	1	1	1
179	2	1	2	2	1
180	1	1	2	2	1
181	2	1	1	1	1
182	1	1	2	2	1
183	2	1	1	1	1
184	3	1	2	2	1
185	1	1	2	1	1
186	1	1	2	2	1
187	2	1	2	2	1
188	2	1	2	1	1
189	2	1	1	1	0
190	1	1	3	3	1
191	2	1	2	1	1
192	2	1	2	2	1
193	1	1	1	1	1
194	1	1	2	1	1
195	3	1	1	1	1
196	1	1	2	2	1
197	2	1	2	2	1
198	1	1	2	1	1
199	2	1	2	2	1
200	1	1	2	2	1
201	1	1	2	2	1
202	1	1	2	2	1
203	1	1	2	2	1
204	2	1	3	3	1
205	2	1	2	2	1
206	2	1	2	3	1
207	1	1	3	3	1
208	1	1	3	2	1
209	2	1	2	2	1
210	1	1	1	1	1
211	2	1	3	1	1
212	2	1	1	1	1
213	1	1	1	1	1
214	1	1	2	2	1
215	2	1	1	1	1
216	3	1	2	2	1
217	2	1	1	1	1
218	2	1	2	2	1
219	2	1	1	1	1
220	1	1	2	2	1
221	3	0	1	1	1
222	2	1	1	1	1
223	1	1	2	2	1
224	1	1	1	1	1
225	2	1	2	2	1
226	1	1	1	1	1
227	1	1	3	3	1
228	2	1	2	2	1
229	1	1	1	1	1
230	1	1	2	2	1
231	3	1	3	2	1
232	1	1	1	1	1
233	1	1	1	1	1
234	3	1	3	3	1
235	2	1	2	2	1
236	2	1	2	1	1
237	2	1	1	1	1
238	2	1	1	1	1
239	1	1	2	2	1
240	1	1	1	1	1
241	1	1	1	1	1
242	1	1	2	2	1
243	1	1	1	1	1
244	1	1	1	1	1
245	1	1	2	1	1
246	2	1	2	2	1
247	1	1	1	1	1
248	1	1	1	1	1
249	1	1	2	2	1
250	2	1	2	1	1
251	2	1	1	1	1
252	1	1	2	1	0
253	2	1	3	2	1
254	1	1	2	2	1
255	2	1	3	3	1
256	1	1	3	3	1
257	1	1	2	2	1
258	1	1	1	1	1
259	1	1	1	2	1
260	2	1	2	2	1
261	1	1	2	2	1
262	1	1	1	1	1
263	2	1	1	1	1
264	1	1	1	1	0
265	1	1	1	1	1
266	1	1	3	3	1
267	2	1	2	1	1
268	1	1	2	2	1
269	2	1	2	2	1
270	1	1	2	2	1
271	2	1	3	2	1
272	2	1	3	2	1
273	3	1	2	1	1
274	2	1	2	2	1
275	1	1	1	1	1
276	2	1	2	1	0
277	1	1	1	1	1
278	3	1	1	1	1
279	1	1	2	2	1
280	1	1	2	2	1
281	2	1	2	2	1
282	2	1	3	2	1
283	1	1	1	1	1
284	2	1	1	1	1
285	1	1	2	1	1
286	2	1	1	1	1
287	1	1	2	2	1
288	1	1	1	1	1
289	1	1	2	1	1
290	3	1	1	1	1
291	2	1	2	2	1
292	3	1	2	2	1
293	2	0	1	1	1
294	1	1	3	2	1
295	1	1	3	1	1
296	1	1	3	3	1
297	1	1	1	2	1
298	3	1	2	2	1
299	1	1	1	1	1
300	1	1	1	1	1
301	1	1	2	1	1
302	1	1	1	1	1
303	1	1	1	2	1
304	2	1	1	1	1
305	1	1	2	2	1
306	2	1	1	1	1
307	1	1	2	2	1
308	2	1	3	3	1
309	2	1	2	2	1
310	1	1	3	3	1
311	1	1	2	2	1
312	2	1	2	1	1
313	1	1	3	1	1
314	1	1	1	1	1
315	3	1	1	1	1
316	1	1	1	1	1
317	1	1	2	2	1
318	3	1	1	1	1
319	1	1	2	2	1
320	3	1	1	1	1
321	1	1	1	1	1
322	2	1	2	1	1
323	2	0	1	1	1
324	1	1	2	2	1
325	2	1	2	2	1
326	1	1	2	2	1
327	1	1	2	2	1
328	1	1	2	2	1
329	2	1	1	1	1
330	2	1	2	2	1
331	1	1	1	1	1
332	3	1	3	3	1
333	1	1	3	3	1
334	1	1	2	2	1
335	1	1	1	1	1
336	1	1	2	2	1
337	1	1	2	2	1
338	1	1	1	1	1
339	1	1	2	2	1
340	1	1	2	2	1
341	1	1	2	2	1
342	2	1	2	2	1
343	1	1	1	1	1
344	3	1	2	1	1
345	2	1	3	3	1
346	1	1	2	2	1
347	1	1	3	3	1
348	2	1	2	3	0
349	1	1	3	3	1
350	1	1	1	1	1
351	2	1	1	1	1
352	1	1	1	1	1
353	1	1	1	1	0
354	1	1	2	3	0
355	1	1	2	2	1
356	3	1	2	2	1
357	1	1	2	1	1
358	1	1	3	3	1
359	1	1	2	1	1
360	1	1	1	1	1
361	2	1	2	2	1
362	1	1	2	1	1
363	2	1	2	1	1
364	2	1	2	2	1
365	2	1	2	2	1
366	1	1	3	2	1
367	1	1	2	1	1
368	2	1	2	2	1
369	2	1	1	1	1
370	2	1	3	2	1
371	1	1	2	2	1
372	1	1	2	1	0
373	3	1	2	2	1
374	1	1	2	2	1
375	2	0	2	2	1
376	1	1	2	1	1
377	1	1	3	3	1
378	2	1	1	1	1
379	1	1	1	1	1
380	2	1	1	1	1
381	1	1	2	2	1
382	2	1	1	1	1
383	2	1	3	2	1
384	2	1	1	1	1
385	2	1	2	2	1
386	1	1	1	1	1
387	2	1	1	1	1
388	1	1	2	2	1
389	1	1	1	1	0
390	1	1	3	3	1
391	1	1	3	3	1
392	1	1	2	2	1
393	2	1	2	3	0
394	1	1	1	1	1
395	2	1	1	1	1
396	1	1	3	2	1
397	1	1	3	2	1
398	2	1	1	1	1
399	2	1	2	1	1
400	1	1	2	1	1
401	1	1	1	1	1
402	1	1	3	2	1
403	3	1	1	1	1
404	1	0	1	1	1
405	1	1	2	2	1
406	2	1	3	2	1
407	2	1	1	1	1
408	1	1	3	2	1
409	3	1	2	1	1
410	1	1	3	3	1
411	1	1	1	1	1
412	2	1	2	2	1
413	1	1	1	1	1
414	2	0	1	1	1
415	1	1	2	2	1
416	1	1	1	1	1
417	2	1	2	2	1
418	1	1	2	2	1
419	3	1	1	1	1
420	2	1	3	3	1
421	2	1	1	1	1
422	2	1	2	1	1
423	2	1	1	1	1
424	3	1	1	1	1
425	2	1	3	2	1
426	2	1	1	1	1
427	2	0	1	1	1
428	3	1	2	2	1
429	1	0	1	1	1
430	3	1	2	2	1
431	2	0	1	1	1
432	1	1	2	1	1
433	1	1	1	1	1
434	2	1	2	1	1
435	1	1	2	2	1
436	1	1	2	2	1
437	2	1	2	1	1
438	3	1	1	1	1
439	2	1	2	1	1
440	2	1	3	3	1
441	1	1	2	2	1
442	1	0	1	1	1
443	1	1	1	1	1
444	1	1	1	1	1
445	1	1	3	2	1
446	1	1	1	1	1
447	2	1	1	1	1
448	2	1	1	1	1
449	1	1	2	2	1
450	1	1	3	3	1
451	2	1	1	1	1
452	2	1	1	1	0
453	2	1	2	1	1
454	2	1	2	1	1
455	2	1	1	1	0
456	1	1	2	2	1
457	1	1	2	2	1
458	1	1	2	2	1
459	1	1	3	3	1
460	2	1	3	2	1
461	1	1	2	2	1
462	1	1	2	2	1
463	2	1	2	2	1
464	1	1	2	2	1
465	1	1	1	1	1
466	1	1	2	2	1
467	2	1	3	3	1
468	2	1	3	2	1
469	1	1	2	2	1
470	3	0	2	2	1
471	1	1	1	1	1
472	2	1	2	2	1
473	2	1	1	1	1
474	2	1	2	2	1
475	2	1	2	2	1
476	2	1	1	1	1
477	1	1	2	1	1
478	1	1	1	1	1
479	1	1	2	2	1
480	1	1	3	2	1
481	2	1	2	1	1
482	2	1	1	1	0
483	1	1	2	1	1
484	1	1	2	2	1
485	3	1	3	3	1
486	1	1	1	2	1
487	1	1	3	3	1
488	1	1	1	1	1
489	1	1	1	1	1
490	2	1	3	1	1
491	1	1	1	1	1
492	2	1	2	1	1
493	1	1	3	2	1
494	1	1	1	1	1
495	1	1	1	1	1
496	2	1	3	2	1
497	1	1	2	1	1
498	1	1	2	2	1
499	2	1	3	3	1
500	1	1	1	1	1
501	1	1	2	2	1
502	2	1	2	1	1
503	2	1	1	1	1
504	1	1	2	2	1
505	2	1	2	2	1
506	2	1	1	1	1
507	2	0	1	1	1
508	2	1	2	2	1
509	1	1	2	2	1
510	1	1	3	2	1
511	2	1	1	1	1
512	1	1	2	2	1
513	2	1	3	2	1
514	1	1	3	2	1
515	1	1	3	1	1
516	2	0	1	1	1
517	1	1	2	1	1
518	1	1	2	2	1
519	1	1	2	1	1
520	2	1	1	1	1
521	1	1	1	1	1
522	2	1	2	3	0
523	2	1	1	1	1
524	3	1	3	3	1
525	1	1	3	2	1
526	1	1	1	1	1
527	1	1	2	1	1
528	2	1	1	1	1
529	1	1	3	2	1
530	2	1	1	1	1
531	3	0	1	1	1
532	2	1	2	2	1
533	3	1	3	3	1
534	2	1	2	2	1
535	2	1	2	2	1
536	1	1	2	2	1
537	1	0	1	1	1
538	2	1	2	2	1
539	1	1	1	1	1
540	2	1	3	2	1
541	1	1	3	3	1
542	2	1	1	1	1
543	3	1	1	1	1
544	1	1	2	2	1
545	1	1	2	2	1
546	1	1	1	1	1
547	2	1	2	2	1
548	1	1	2	2	1
549	1	1	1	1	1
550	2	1	1	1	1
551	1	1	1	1	1
552	2	1	1	1	0
553	1	1	2	2	1
554	1	1	1	1	1
555	1	1	1	1	1
556	1	1	2	2	1
557	1	1	1	1	1
558	1	1	3	3	1
559	2	1	2	2	1
560	3	1	1	1	1
561	1	1	1	1	1
562	2	1	1	1	1
563	1	1	2	1	1
564	1	1	2	2	1
565	1	1	3	3	1
566	1	1	1	1	1
567	1	1	1	1	1
568	1	1	1	1	1
569	2	1	1	1	1
570	1	1	1	1	0
571	1	1	1	1	1
572	2	1	2	2	1
573	2	1	1	1	1
574	2	1	2	2	1
575	1	1	3	2	1
576	2	1	1	1	1
577	1	1	1	1	1
578	1	1	2	2	1
579	2	1	2	1	1
580	3	1	2	2	1
581	1	1	2	2	1
582	1	1	1	1	1
583	1	0	2	1	1
584	2	1	1	1	1
585	1	1	1	1	1
586	1	1	2	1	1
587	2	1	1	1	1
588	2	1	1	1	1
589	1	1	1	1	1
590	2	1	1	1	0
591	2	1	2	1	1
592	2	1	1	1	1
593	1	1	1	1	1
594	1	1	3	2	1
595	1	1	1	1	1
596	1	1	3	3	1
597	1	1	2	2	1
598	2	1	2	2	1
599	2	1	3	2	1
600	1	1	2	2	1
601	2	1	1	1	1
602	2	1	1	1	1
603	1	1	1	1	1
604	2	1	1	1	1
605	1	1	1	1	1
606	2	1	2	2	1
607	2	1	1	1	1
608	1	1	1	1	0
609	1	1	2	2	1
610	1	1	2	1	1
611	1	1	2	2	1
612	1	1	1	1	1
613	3	1	3	2	1
614	2	1	2	2	1
615	3	1	1	1	1
616	1	1	2	2	1
617	1	1	1	1	1
618	1	1	2	2	1
619	1	1	3	3	1
620	2	1	1	1	1
621	2	1	2	1	1
622	3	1	3	3	1
623	2	1	2	1	1
624	1	1	1	1	1
625	2	1	2	1	1
626	1	1	2	2	1
627	1	1	3	3	1
628	1	1	2	1	1
629	1	1	1	1	1
630	1	1	2	2	1
631	2	1	2	2	1
632	1	1	3	3	1
633	2	1	1	1	1
634	1	1	1	1	1
635	1	1	1	1	1
636	1	1	1	1	1
637	3	1	2	1	1
638	2	1	2	2	1
639	2	1	2	2	1
640	2	1	2	2	1
641	2	1	2	2	1
642	1	1	2	2	1
643	2	1	2	2	1
644	2	1	2	1	1
645	2	1	1	1	1
646	2	1	1	1	1
647	1	1	1	1	1
648	1	1	2	2	1
649	1	1	3	2	1
650	1	1	2	2	1
651	1	1	2	2	1
652	2	1	3	2	1
653	2	1	2	2	1
654	3	1	2	2	1
655	1	1	2	2	1
656	1	1	3	3	1
657	1	1	2	1	1
658	1	1	2	1	1
659	2	1	3	3	1
660	2	1	2	3	0
661	2	1	1	1	1
662	1	1	1	1	1
663	1	1	2	2	1
664	3	1	3	3	1
665	1	1	3	3	1
666	1	1	2	2	1
667	2	1	3	1	1
668	2	1	1	1	1
669	1	1	2	2	1
670	1	1	2	2	1
671	2	1	2	2	1
672	3	1	2	1	1
673	1	1	3	3	1
674	3	1	2	3	0
675	2	0	1	1	1
676	2	1	2	2	1
677	2	0	2	2	1
678	2	1	1	1	1
679	2	1	2	1	1
680	1	1	1	1	1
681	2	1	2	2	1
682	2	1	2	1	1
683	1	1	1	1	1
684	2	0	1	1	1
685	1	1	1	1	1
686	2	1	2	2	1
687	1	0	2	2	1
688	2	1	2	2	1
689	2	1	3	2	1
690	1	1	3	2	1
691	1	0	1	1	1
692	1	1	1	1	0
693	1	1	2	2	1
694	1	1	2	2	1
695	2	0	1	1	1
696	2	1	1	1	1
697	1	1	2	2	1
698	1	1	1	1	1
699	2	1	2	2	1
700	2	1	1	1	1
701	1	0	1	1	1
702	2	1	1	1	1
703	1	1	2	2	1
704	1	1	2	2	1
705	2	1	2	2	1
706	2	1	2	2	1
707	2	1	1	1	0
708	2	1	1	1	1
709	2	1	1	1	1
710	2	1	1	1	1
711	3	1	2	1	1
712	2	0	1	1	1
713	2	1	2	2	1
714	1	1	3	3	1
715	2	1	1	2	1
716	2	1	1	1	1
717	2	1	1	1	1
718	1	1	3	1	1
719	1	1	3	3	1
720	1	1	1	1	1
721	2	1	1	1	1
722	1	1	1	1	1
723	1	1	3	2	1
724	1	1	2	2	1
725	2	1	1	1	1
726	3	1	2	2	1
727	1	1	2	2	1
728	1	1	2	2	1
729	2	1	2	1	1
730	1	1	1	1	0
731	1	0	1	1	1
732	1	1	2	1	1
733	1	1	1	1	1
734	1	1	1	1	1
735	2	1	2	2	1
736	1	1	2	2	1
737	2	1	2	2	1
738	1	1	3	2	1
739	1	0	1	3	1
740	1	1	2	2	1
741	2	1	3	3	1
742	1	1	2	2	1
743	1	1	2	2	1
744	2	1	1	1	1
745	1	1	3	3	1
746	1	1	1	1	1
747	1	1	2	2	1
748	1	1	3	2	1
749	1	1	1	1	1
750	1	1	1	1	1
751	2	1	3	2	1
752	1	1	1	1	1
753	3	1	2	2	1
754	1	0	1	1	1
755	2	1	1	1	1
756	2	1	1	1	1
757	2	1	3	2	1
758	3	1	1	1	1
759	2	1	1	1	0
760	1	1	2	1	1
761	1	1	1	1	1
762	2	1	2	2	1
763	1	1	3	2	1
764	2	1	2	2	1
765	1	1	2	2	1
766	2	1	3	1	1
767	3	1	1	1	1
768	1	1	2	2	1
769	2	1	1	1	1
770	2	1	2	2	1
771	2	1	2	2	1
772	3	1	1	1	1
773	1	1	2	2	1
774	1	1	2	2	1
775	2	1	1	1	1
776	2	1	2	2	1
777	1	1	2	2	1
778	2	1	1	1	1
779	1	1	3	3	1
780	1	1	1	1	1
781	2	1	3	3	1
782	1	1	1	1	1
783	1	1	2	2	1
784	2	1	1	2	1
785	1	1	1	1	1
786	2	1	2	2	1
787	3	1	1	1	1
788	2	1	1	1	1
789	1	1	2	2	1
790	2	1	1	1	1
791	2	1	3	3	1
792	1	1	1	1	1
793	1	1	3	3	1
794	1	1	3	3	1
795	3	1	2	1	1
796	3	1	2	2	1
797	1	1	2	2	1
798	1	1	1	1	0
799	3	1	2	2	1
800	2	1	2	2	1
801	2	1	2	2	1
802	2	1	2	2	1
803	2	1	3	2	1
804	1	1	2	2	1
805	1	1	2	2	1
806	1	1	2	2	1
807	2	1	3	3	1
808	1	1	1	1	1
809	1	1	1	1	1
810	2	1	2	2	1
811	1	1	1	2	1
812	2	1	2	1	1
813	3	1	1	1	1
814	1	1	1	1	1
815	1	1	1	1	1
816	1	1	2	1	1
817	3	1	2	2	1
818	1	1	3	3	1
819	3	1	1	1	1
820	1	1	1	1	1
821	1	1	2	2	1
822	1	1	2	2	1
823	2	1	3	2	1
824	2	1	3	1	1
825	1	1	1	1	1
826	2	1	3	3	1
827	1	1	3	2	1
828	3	1	2	3	0
829	1	1	1	1	1
830	2	1	1	2	1
831	1	1	1	1	1
832	1	1	3	3	1
833	1	1	1	1	1
834	1	1	2	2	1
835	2	1	2	1	1
836	1	1	2	2	1
837	2	0	2	1	1
838	2	1	3	3	1
839	1	1	1	1	1
840	2	1	1	1	1
841	1	1	2	1	1
842	2	1	1	1	1
843	2	1	2	3	0
844	2	1	2	2	1
845	1	0	1	1	1
846	1	1	3	3	1
847	2	1	1	1	1
848	1	1	3	3	1
849	2	0	2	1	1
850	2	1	2	2	1
851	1	1	2	2	1
852	1	1	1	1	1
853	1	1	2	1	1
854	1	1	2	2	1
855	1	1	1	1	1
856	2	1	2	1	1
857	1	1	3	3	1
858	2	1	1	1	1
859	3	1	3	3	1
860	2	1	1	1	0
861	1	1	2	1	1
862	1	1	1	1	1
863	2	1	3	1	1
864	2	0	2	2	1
865	2	1	2	2	1
866	1	1	1	1	0
867	1	1	1	1	1
868	1	0	1	1	1
869	2	1	1	1	1
870	1	1	3	3	1
871	3	1	1	1	1
872	1	1	2	2	1
873	1	1	1	1	1
874	2	1	2	1	1
875	2	1	2	2	1
876	2	1	2	1	1
877	1	1	2	2	1
878	2	1	2	1	1
879	2	1	2	1	1
880	1	1	1	1	0
881	1	1	1	1	0
882	2	1	2	2	1
883	1	1	2	2	1
884	2	1	1	2	1
885	1	1	1	2	1
886	2	1	2	2	1
887	1	1	2	2	1
888	2	1	2	2	1
889	1	1	1	1	1
890	2	1	1	1	1
891	2	1	3	3	1
892	2	1	3	3	1
893	2	1	1	1	1
894	1	1	2	2	1
895	2	1	2	1	1
896	1	1	2	1	1
897	3	1	2	2	1
898	1	1	1	1	1
